# Supplementary material for: Integrated Functional and Histopathological Modulation of Chronic Thioacetamide-Induced Liver Fibrosis by Mesenchymal Stem Cell Therapy in a Preclinical Model
Source: Diseases. 2026 Mar 15;14(3):108. doi: 10.3390/diseases14030108 (PMC13024858; doi:10.3390/diseases14030108)
Supplement: Supplementary file 1 [file diseases-14-00108-s001.zip]

Archive with 1 entries (1 files):
- diseases-4117633-supplementary.xlsx
