# Supplementary material for: Integrated Functional and Histopathological Modulation of Chronic Thioacetamide-Induced Liver Fibrosis by Mesenchymal Stem Cell Therapy in a Preclinical Model
Source: Diseases. 2026 Mar 15;14(3):108. doi: 10.3390/diseases14030108 (PMC13024858; doi:10.3390/diseases14030108)
Supplement: Supplementary file 1 [file diseases-14-00108-s001.zip › diseases-4117633-supplementary.xlsx]

## Sheet: S1
	Supplementary Table S1 - Individual serum biochemical parameters per animal
	Animal ID	Group	AST (U/L)	ALT (U/L)	ALP (U/L)	GGT (U/L)	Albumin (g/dL)	Total Protein (g/dL)	Glucose (mg/dL)
	G-I-01	Control	72	38	98	6	4.4	7.2	112
	G-I-02	Control	78	45	115	8	4.1	6.9	105
	G-I-03	Control	85	52	122	9	4.0	6.7	98
	G-I-04	Control	90	55	130	10	4.2	7.0	110
	G-I-05	Control	95	60	140	12	3.9	6.6	100
	G-I-06	Control	80	48	118	7	4.3	6.8	108
	G-I-07	Control	74	44	105	6	4.5	7.4	115
	G-II-01	TAA	180	130	280	40	2.6	5.9	90
	G-II-02	TAA	210	160	300	42	2.8	5.4	85
	G-II-03	TAA	235	185	320	45	3.0	5.2	88
	G-II-04	TAA	260	205	350	50	2.7	5.0	80
	G-II-05	TAA	280	230	420	55	2.5	4.8	75
	G-II-06	TAA	245	195	310	44	2.9	5.6	92
	G-II-07	TAA	230	180	290	38	3.1	5.7	89
	G-III-01	TAA+MSC	105	95	150	18	3.3	5.9	90
	G-III-02	TAA+MSC	120	105	165	20	3.5	6.0	95
	G-III-03	TAA+MSC	135	115	180	22	3.6	6.1	98
	G-III-04	TAA+MSC	150	125	195	25	3.7	6.3	102
	G-III-05	TAA+MSC	165	140	210	30	3.4	6.5	105
	G-III-06	TAA+MSC	140	120	190	27	3.8	6.4	100
	G-III-07	TAA+MSC	130	110	175	24	3.6	6.2	96

## Sheet: S2
	Supplementary Table S2 - Individual histopathological METAVIR fibrosis scores per animal
	Animal ID	Group	Portal Fibrosis	Septa Formation	METAVIR Score
	G-I-01	Control	Absent	Absent	F0
	G-I-02	Control	Absent	Absent	F0
	G-I-03	Control	Absent	Absent	F0
	G-I-04	Control	Absent	Absent	F0
	G-I-05	Control	Absent	Absent	F0
	G-I-06	Control	Absent	Absent	F0
	G-I-07	Control	Absent	Absent	F0
	G-II-01	TAA	Mild	Early septa	F1
	G-II-02	TAA	Moderate	Early septa	F2
	G-II-03	TAA	Moderate	Early septa	F2
	G-II-04	TAA	Moderate	Early septa	F2
	G-II-05	TAA	Mild	Early septa	F1
	G-II-06	TAA	Moderate	Early septa	F2
	G-II-07	TAA	Moderate	Early septa	F2
	G-III-01	TAA + MSC	Mild	Minimal	F1
	G-III-02	TAA + MSC	Mild	Minimal	F1
	G-III-03	TAA + MSC	Mild	Absent	F1
	G-III-04	TAA + MSC	Moderate	Minimal	F1
	G-III-05	TAA + MSC	Mild	Minimal	F1
	G-III-06	TAA + MSC	Moderate	Minimal	F1
	G-III-07	TAA + MSC	Mild	Absent	F0–F1

## Sheet: S3
	Supplementary Table S3 - Immunophenotypic characterization of MSCs by flow cytometry
	Marker	Fluorochrome	ISCT Minimal Criterion	Observed Expression (%)	Interpretation
	CD73	PE	≥95% positive	98.6%	Positive
	CD90	PerCP-Cy5.5	≥95% positive	99.2%	Positive
	CD105	APC	≥95% positive	97.9%	Positive
	CD45	FITC	≤2% positive	0.7%	Negative
	CD34	PE-Cy7	≤2% positive	0.9%	Negative
	CD19	PE	≤2% positive	0.5%	Negative
	HLA-DR	APC-Cy7	≤2% positive	0.6%	Negative
	Flow cytometric analysis was performed by Cryopreservation and Cellular Therapy Institute S.A.C. (Lima, Peru), an ISO 9001 / ISO 13485 / GMP-certified laboratory, using a FACS Canto II cytometer (Becton Dickinson). Lot number: MSC-TAA-2023-B17 Positivity thresholds were defined according to isotype controls and standard gating strategies. Representative histograms are shown in Supplementary Figur…
